# Supplementary material for: Plant Growth and Drought Tolerance-Promoting Bacterium for Bioremediation of Paraquat Pesticide Residues in Agriculture Soils
Source: Front Microbiol. 2021 Mar 18;12:604662. doi: 10.3389/fmicb.2021.604662 (PMC8014035; doi:10.3389/fmicb.2021.604662)
Supplement: Supplementary file 1 [file Table_1.XLSX]

## Sheet: Supplementary table 1
	Screening and identifying the paraquat degrading bacteria
	Isolate	Colony Characteristic								Strian
		Size (cm)	Color	Shape	Margin	Elevation	Surface	Opacity	Gram
	MoB 01	0.3	cream	irregular	undulate	umbonate	rough	translucent	positive	Bacillus cereus
	MoB 02	0.1	gyey	irregular	undulate	creteriform	rough	translucent	negative	_
	MoB 03	0.2	gyey	irregular	undulate	umbonate	rough	opaque	negative	_
	MoB 04	0.25	gyey	circular	entire	raised	smooth	opaque	negative	_
	MoB 05	0.3	gyey-blue	circular	entire	umbonate	smooth	opaque	negative	_
	MoB 06	0.15	grey-cream	circular	entire	raised	smooth	opaque	positive	_
	MoB 07	0.4	cream	irregular	undulate	raised	smooth	opaque	negative	_
	MoB 08	0.15	grey-cream-blue	circular	entire	raised	smooth	opaque	negative	_
	MoB 09	0.5-0.8	cream	circular	entire	raised	smooth	opaque	positive	Bacillus aryabhattai
	MoB 10	0.3	grey	irregular	curled	umbonate	rough	opaque	positive	_
	MoB 11	0.35	grey	irregular	curled	umbonate	rough	opaque	negative	_
	MoB 12	0.4	grey-blue	irregular	curled	umbonate	rough	opaque	negative	_
	MSM 01	0.5-1.0	cream	circular	entire	raised	smooth	opaque	positive	Acinetobacter soli
	MSM 02	0.2	cream	circular	entire	raised	smooth	opaque	negative	Ensifer adhaerens
	MSM 03	0.2	cream	circular	entire	raised	smooth	opaque	negative	Stenotrophomonas acidaminiphila
	MSM 04	0.1	yellow	circular	entire	raised	smooth	opaque	negative	Chryseobacterium arachidiradicis
	MSM 05	0.2	cream	circular	entire	raised	smooth	opaque	negative	Stenotrophomonas acidaminiphila
	MSM 06	0.3	cream	circular	entire	raised	smooth	opaque	positive	Agromyces aurantiacus
	MSM 07	0.2	cream	circular	entire	raised	smooth	opaque	negative	Pseudomonas taiwanensis
	MSM 08	0.2	cream	circular	entire	raised	smooth	opaque	negative	Pseudomonas knackmussii
	MSM 09	0.2	cream	circular	entire	raised	smooth	opaque	negative	Pseudomonas otitidis
	MSM 10	0.2	cream	circular	entire	raised	smooth	opaque	negative	Pseudomonas japonica

## Sheet: Supplementary table 2
In Vitro Plant Growth Promoting Potential
IAA	MoB 01	MoB 02	MoB 03	MoB 04	MoB 05	MoB 06	MoB 07	MoB 08	MoB 09	MoB 10	MoB 11	MoB 12	MSM 01	MSM 02	MSM 03	MSM 04	MSM 05	MSM 06	MSM 07	MSM 08	MSM 09	MSM 10			IAA (µg.mL-1) in NB	Siderophore (mm)	Phosphate soluble (mm)
1	1.442	0.23	0.444	1.899	1.285	0.441	0.484	0.298	1.426	0.349	0.43	0.314	0.211	0.896	0.466	0.176	0.201	0.158	0.148	0.306	0.205	0.269		MoB 01	131.90 ± 0.68k	1.4 ± 0.2b	0.8 ± 0.0a
2	1.447	0.234	0.434	1.904	1.305	0.441	0.472	0.293	1.588	0.348	0.362	0.302	0.209	0.922	0.445	0.175	0.193	0.158	0.14	0.284	0.208	0.275		MoB 02	9.97 ± 0.25bc	-	-
3	1.431	0.236	0.432	1.874	1.26	0.436	0.503	0.299	1.392	0.353	0.336	0.317	0.186	0.706	0.303	0.16	0.149	0.152	0.162	0.259	0.161	0.284		MoB 03	30.51 ± 0.53gh	1.6 ±0.2cd	-
																								MoB 04	177.55 ± 1.32l	1.76 ± 0.1de	-
	MoB 01	MoB 02	MoB 03	MoB 04	MoB 05	MoB 06	MoB 07	MoB 08	MoB 09	MoB 10	MoB 11	MoB 12	MSM 01	MSM 02	MSM 03	MSM 04	MSM 05	MSM 06	MSM 07	MSM 08	MSM 09	MSM 10		MoB 05	116.03 ± 1.86j	1.43 ± 0.1bc	-
1	132.061	9.63636	31.2525	178.222	116.202	30.9495	35.2929	16.5051	130.444	21.6566	29.8384	18.1212	7.71717	76.9091	33.4747	4.18182	6.70707	2.36364	1.35354	17.3131	7.11111	13.5758		MoB 06	30.78 ± 0.24gh	1.4 ± 0.0b	-
2	132.566	10.0404	30.2424	178.727	118.222	30.9495	34.0808	16	146.808	21.5556	22.9697	16.9091	7.51515	79.5354	31.3535	4.08081	5.89899	2.36364	0.545455	15.0909	7.41414	14.1818		MoB 07	35.53 ± 1.29h	-	1.0 ± 0.0b
3	130.949	10.2424	30.0404	175.697	113.677	30.4444	37.2121	16.6061	127.01	22.0606	20.3434	18.4242	5.19192	57.7172	17.0101	2.56566	1.45455	1.75758	2.76768	12.5657	2.66667	15.0909		MoB 08	16.37 ± 0.27cd	1.8 ± 0.0de	-
IAA	131.859	9.97306	30.5118	177.549	116.034	30.7811	35.5286	16.3704	134.754	21.7576	24.3838	17.8182	6.80808	71.3872	27.2795	3.60943	4.68687	2.16162	1.55556	14.9899	5.73064	14.2828		MoB 09	134.75 ± 8.63k	3.6 ± 0.1f	0.8 ± 0.0a
SD	0.675082	0.251963	0.530236	1.32559	1.85949	0.238083	1.28917	0.265118	8.63792	0.218207	0	0.65462	1.14577	9.72545	7.31299	0.739209	2.30928	0.2857	0.918396	1.93946	2.17009	0.622668		MoB 10	21.76 ± 0.22def	-	-
																								MoB 11	24.38 ± 0.00efg	-	-
																								MoB 12	17.82 ± 0.65de	-	-
Siderophore production	MoB 01	MoB 02	MoB 03	MoB 04	MoB 05	MoB 06	MoB 07	MoB 08	MoB 09	MoB 10	MoB 11	MoB 12	MSM 01	MSM 02	MSM 03	MSM 04	MSM 05	MSM 06	MSM 07	MSM 08	MSM 09	MSM 10		MSM 01	6.81 ± 1.15ab	-	-
1	1.6	0	1.6	1.6	1.6	1.5	0	1.8	3.5	0	0	0	0	1.1	2	2	1	0	0	0	0	0		MSM 02	71.39 ± 9.73i	1.1 ± 0.0a	-
2	1.2	0	1.9	1.8	1.3	1.3	0	1.8	3.7	0	0	0	0	1.1	1.8	1.9	1	0	0	0	0	0		MSM 03	27.28 ± 7.31fg	1.9 ± 0.1e	-
3	1.4	0	1.3	1.9	1.4	1.4	0	1.7	3.8	0	0	0	0	1.1	1.8	1.9	1	0	0	0	0	0		MSM 04	3.61 ± 0.74ab	1.9 ± 0.0e	-
average	1.4	0	1.6	1.76667	1.43333	1.4	0	1.76667	3.66667	0	0	0	0	1.1	1.86667	1.93333	1	0	0	0	0	0		MSM 05	4.69 ± 7.31ab	1.0 ± 0.0a	-
SD	0.163299	0	0.244949	0.124722	0.124722	0.0816497	0	0.0471405	0.124722	0	0	0	0	0	0.0942809	0.0471405	0	0	0	0	0	0		MSM 06	2.16 ± 0.74ab	-	-
																								MSM 07	1.56 ± 0.92a	-	-
Phosphate solubilizing activity	MoB 01	MoB 02	MoB 03	MoB 04	MoB 05	MoB 06	MoB 07	MoB 08	MoB 09	MoB 10	MoB 11	MoB 12	MSM 01	MSM 02	MSM 03	MSM 04	MSM 05	MSM 06	MSM 07	MSM 08	MSM 09	MSM 10		MSM 08	14.99 ± 1.94cd	-	-
1	0.8	0	0	0	0	0	1	0	0.8	0	0	0	0	0	0	0	0	0	0	0	0	1		MSM 09	5.73 ± 2.17ab	-	-
2	0.7	0	0	0	0	0	1.1	0	0.9	0	0	0	0	0	0	0	0	0	0	0	0	1		MSM 10	14.28 ± 0.62cd	-	1.0 ± 0.0b
3	0.8	0	0	0	0	0	1	0	0.8	0	0	0	0	0	0	0	0	0	0	0	0	1
average	0.766667	0	0	0	0	0	1.03333	0	0.833333	0	0	0	0	0	0	0	0	0	0	0	0	1
SD	0.0471405	0	0	0	0	0	0.0471405	0	0.0471405	0	0	0	0	0	0	0	0	0	0	0	0	0

## Sheet: Supplementary table 3
	Paraquat degradation of the selected isolates
		MMS 01	MMS 02	MMS 03	MMS 04	MMS 05	MMS 06	MMS 07	MMS 08	MMS 09	MMS 10	MMS 11	MMS 12
	0	21.5983	21.5983	21.5983	21.5983	21.5983	21.5983	21.5983	21.5983	21.5983	21.5983	21.5983	21.5983		PMS01	PMS02	PMS03	PMS04	PMS05	PMS06	PMS07	PMS08	PMS09	PMS10
		0.148039	0.148039	0.148039	0.148039	0.148039	0.148039	0.148039	0.148039	0.148039	0.148039	0.148039	0.148039	0	21.7692	21.7692	21.7692	21.7692	21.7692	21.7692	21.7692	21.7692	21.7692	21.7692
	12	21.2564	20.9145	20.9145	21.2564	20.8291	20.6581	21.2564	20.9145	20.3162	21.2564	20.4872	20.4017		21.2564	21.2564	21.2564	21.2564	21.2564	21.2564	21.2564	21.2564	21.2564	21.2564
		0	0.296077	0.296077	0	0.148039	0.533761	0.25641	0.296077	0.391673	0	0.444116	0.296077		21.5128	21.5128	21.5128	21.5128	21.5128	21.5128	21.5128	21.5128	21.5128	21.5128
	24	20.2308	19.7179	19.9744	20.0598	19.9744	21	20.7436	19.4615	19.4615	20.4872	19.9744	20.0598	12	21.2564	21.2564	21.5128	21.5128	21.2564	21.2564	21.2564	21	21.2564	21.2564
		0.512821	1.02564	0.25641	0.783346	0.25641	1.02564	0	0.512821	0.25641	0.444116	0	0.148039		21.7692	20.7436	21.2564	21.5128	21.5128	20.7436	20.7436	20.7436	21.5128	20.2308
	48	19.4615	19.547	19.547	19.6325	19.547	20.4017	20.1453	18.4359	17.4103	19.1197	19.8889	19.8889		20.7436	21.5128	21.5128	20.7436	20.2308	20.7436	20.2308	20.7436	20.2308	20.2308
		0.444116	0.296077	0.592154	0.296077	0.148039	0.296077	0.296077	0	0.25641	0.148039	0.148039	0.296077	24	20.2308	18.9487	20.7436	20.2308	20.7436	20.7436	20.2308	20.2308	20.2308	19.9744
	72	14.8462	18.6923	18.6923	19.1197	19.0342	18.4359	19.3761	17.1538	12.1111	18.4359	18.6923	18.4359		21	19.4615	20.7436	20.7436	20.2308	19.7179	19.9744	19.9744	21	21
		0.444116	0.444116	0.444116	0.148039	0.148039	0.444116	0.296077	0.444116	0.296077	0	0.444116	0.444116		19.4615	20.7436	20.7436	20.2308	19.7179	19.7179	19.7179	19.9744	19.9744	19.9744
														48	19.9744	18.4359	20.4872	19.9744	18.1795	19.2051	20.2308	19.7179	19.7179	20.2308
	%	MMS 01	MMS 02	MMS 03	MMS 04	MMS 05	MMS 06	MMS 07	MMS 08	MMS 09	MMS 10	MMS 11	MMS 12		19.4615	18.4359	19.2051	19.4615	19.7179	19.7179	19.2051	19.9744	19.4615	20.2308
	12	2.35571	2.35571	2.35571	2.35571	3.53357	2.35571	1.17786	2.35571	4.71143	2.35571	3.53357	4.71143		19.2051	19.4615	19.4615	19.2051	18.1795	19.2051	19.2051	19.7179	19.4615	19.7179
		1.1919	3.57569	3.57569	1.1919	3.57569	5.95948	1.1919	3.57569	5.95948	1.1919	5.95948	5.95948	72	16.641	15.1026	18.9487	17.6667	16.8974	17.1538	16.8974	18.9487	17.4103	16.1282
		1.1919	3.57569	3.57569	1.1919	3.57569	4.76758	2.38379	3.57569	7.15137	1.1919	5.95948	5.95948		16.8974	15.6154	16.3846	17.1538	16.641	18.9487	16.641	18.4359	17.4103	16.8974
	24	4.71143	4.71143	7.06714	7.06714	7.06714	8.24499	4.71143	12.9564	10.6007	7.06714	8.24499	7.06714		17.1538	16.8974	18.9487	17.4103	17.6667	16.641	17.1538	18.4359	17.1538	16.641
		5.95948	8.34327	7.15137	10.7271	7.15137	2.38379	3.57569	9.53516	8.34327	2.38379	7.15137	7.15137
		8.34327	13.1108	8.34327	3.57569	8.34327	-2.38379	3.57569	7.15137	10.7271	5.95948	7.15137	7.15137	0	21.5128	21.5128	21.5128	21.5128	21.5128	21.5128	21.5128	21.5128	21.5128	21.5128
	48	12.9564	11.7786	7.06714	8.24499	9.42285	4.71143	5.88928	15.3121	18.8457	11.7786	9.42285	7.06714		0.25641	0.25641	0.25641	0.25641	0.25641	0.25641	0.25641	0.25641	0.25641	0.25641
		8.34327	8.34327	10.7271	9.53516	9.53516	5.95948	7.15137	14.3027	19.0703	11.919	7.15137	8.34327	12	21.2564	21.1709	21.4274	21.2564	21	20.9145	20.7436	20.8291	21	20.5726
		8.34327	8.34327	10.7271	9.53516	9.53516	5.95948	7.15137	14.3027	20.2622	10.7271	7.15137	8.34327		0.512821	0.391673	0.148039	0.444116	0.678398	0.296077	0.512821	0.148039	0.678398	0.592154
	72	34.1578	16.49	11.7786	11.7786	11.7786	12.9564	9.42285	18.8457	45.9364	15.3121	11.7786	12.9564	24	20.2308	19.7179	20.7436	20.4017	20.2308	20.0598	19.9744	20.0598	20.4017	20.3162
		29.7974	11.919	14.3027	10.7271	11.919	15.4946	10.7271	21.4541	42.9082	14.3027	14.3027	15.4946		0.769231	0.9245	0	0.296077	0.512821	0.592154	0.25641	0.148039	0.533761	0.592154
		29.7974	11.919	14.3027	11.919	11.919	15.4946	10.7271	21.4541	42.9082	14.3027	14.3027	15.4946	48	19.547	18.7778	19.7179	19.547	18.6923	19.3761	19.547	19.8034	19.547	20.0598
															0.391673	0.592154	0.678398	0.391673	0.888231	0.296077	0.592154	0.148039	0.148039	0.296077
	% Degrad	MMS 01	MMS 02	MMS 03	MMS 04	MMS 05	MMS 06	MMS 07	MMS 08	MMS 09	MMS 10	MMS 11	MMS 12	72	16.8974	15.8718	18.094	17.4103	17.0684	17.5812	16.8974	18.6068	17.3248	16.5556
	12	1.57983	3.16903	3.16903	1.57983	3.56165	4.36092	1.58451	3.16903	5.94076	1.57983	5.15084	5.54346		0.25641	0.9245	1.48039	0.25641	0.533761	1.21175	0.25641	0.296077	0.148039	0.391673
		0.67193	0.704352	0.704352	0.67193	0.0243159	1.83598	0.692229	0.704352	1.22008	0.67193	1.4006	0.720562
	24	6.33806	8.72185	7.52059	7.12329	7.52059	2.74833	3.95427	9.88098	9.89034	5.1368	7.51591	7.12329
		1.84528	4.21249	0.713701	3.57602	0.713701	5.32376	0.65572	2.91793	1.3413	2.44766	0.631404	0.0486319
	48	9.88098	9.48836	9.50708	9.10511	9.49772	5.54346	6.73067	14.6392	19.3927	11.4749	7.90853	7.91789
		2.66341	1.98337	2.11305	0.744878	0.0648425	0.720562	0.728668	0.582772	0.761313	0.651407	1.31144	0.736773
	72	31.2509	13.4426	13.4613	11.4749	11.8722	14.6486	10.2923	20.5846	43.9176	14.6392	13.4613	14.6486
	SD	2.51751	2.63909	1.45734	0.651407	0.0810531	1.46544	0.752983	1.50597	1.74832	0.582772	1.45734	1.46544
	72 hrs.
		MoB 01	MoB 02	MoB 03	MoB 04	MoB 05	MoB 06	MoB 07	MoB 08	MoB 09	MoB 10	MoB 11	MoB 12	MSM 01	MSM 02	MSM 03	MSM 04	MSM 05	MSM 06	MSM 07	MSM 08	MSM 09	MSM 10
	% Degradation	62.5017	26.8853	26.9227	22.9497	23.7443	29.2971	20.5846	41.1693	87.8352	29.2784	26.9227	29.2971	42.884	52.4109	31.863	38.1443	41.3137	36.4692	42.9029	27.0188	38.9199	46.0437
	SD	2.51751	2.63909	1.45734	0.651407	0.0810531	1.46544	0.752983	1.50597	1.74832	0.582772	1.45734	1.46544	1.83583	4.59411	6.07369	0.227336	2.42916	6.43038	1.08247	0.704617	1.18888	2.72263

## Sheet: Supplementary table 4
Plate-based screening for ACC deaminase-producing strains indicated by the growth of B. aryabhattai strain MoB09 was grown on minimal medium without nitrogen source (negative control),
minimal medium supplemented with ammonium sulphate (positive control) and minimal medium supplemented with ACC. Incubation of all agar plates was carried out at 30 ℃ for 7 days
										DF = minimal salt medium without nitrogen source
										ACC = minimal medium supplemented with ACC 3 mmolL-1.
										(NH4)2SO4 = minimal medium supplemented with ammonium sulphate

## Sheet: Supplementary table 5 
Initial pH on paraquat degradation
		5	6	7	8	9
	0	1088.46	1088.46	1088.46	1088.46	1088.46
		1062.82	1088.46	1088.46	1088.46	1062.82
		1075.64	1075.64	1075.64	1075.64	1075.64
	24	809.231	757.949	706.667	809.231	829.744
		809.231	778.462	716.923	778.462	809.231
		778.462	757.949	706.667	788.718	788.718
	48	665.812	554.701	477.778	588.889	674.359
		648.718	571.795	486.325	573.504	648.718
		640.171	588.889	477.778	605.983	648.718
	72	473.718	326.282	231.41	377.564	454.487
		448.077	339.103	275	390.385	467.308
		473.718	345.513	275	364.744	454.487
		5	6	7	8	9
	0 Hour	1075.64	1084.19	1084.19	1084.19	1075.64
	24 Hour	982.564	974.017	956.923	991.111	989.402
	48 Hour	898.034	870.684	833.077	887.778	904.872
	72 Hour	798.974	764.786	710.085	792.137	809.231
		5	6	7	8	9
	0 Hour	10.4679	6.04365	6.04365	6.04365	10.4679
	24 Hour	14.5048	9.66984	4.83492	12.792	16.7486
	48 Hour	10.66	13.9572	4.0291	13.2655	12.0873
	72 Hour	12.0873	7.99499	20.5484	10.4679	6.04365
	%	5	6	7	8	9
	24	51.3074	60.7303	70.1531	51.3074	47.5383
		47.7201	56.9611	68.2686	56.9611	47.7201
		55.2563	59.0703	68.6055	53.3492	53.3492
	48	35.4457	53.631	64.7799	54.4571	37.4536
		39.6705	53.0962	64.33	52.657	39.6705
		35.5292	44.6098	64.7799	46.3372	35.5007
	72	57.7022	82.3575	103.131	71.7707	65.2091
		61.8577	81.3901	86.9069	63.8599	55.9289
		52.0027	82.656	84.8837	79.6192	59.8814
	% Degradation	5	6	7	8	9
	24	51.4279	58.9206	69.0091	53.8726	49.5359
		3.7695	1.88903	1.00501	2.86296	3.3037
	48	36.8818	50.4457	64.6299	51.1505	37.5416
		2.41542	5.06106	0.259738	4.26443	2.0863
	72	57.1875	82.1345	91.6404	71.7499	60.3398
	SD	4.94764	0.661734	10.0021	7.87966	4.65709
	pH	5	6	7	8	9
	% Degradation	57.1875	82.1345	91.6404	71.7499	60.3398
	SD	3.88671	4.29715	1.17796	3.9397	4.64538

## Sheet: Supplementary table 6
Initial pH on paraquat degradation
OD	5	6	7	8	9
0	0.241	0.246	0.241	0.247	0.247
	0.246	0.252	0.246	0.245	0.245
	0.245	0.246	0.243	0.248	0.246
24	0.912	1.104	1.298	1.05	0.864
	0.911	1.119	1.272	1.025	0.897
	0.942	1.114	1.282	0.988	0.889
48	0.856	1.106	1.29	0.978	0.826
	0.803	1.109	1.214	0.996	0.803
	0.899	1.102	1.234	0.999	0.799
72	0.829	1.101	1.25667	0.929	0.734
	0.8105	1.106	1.242	0.9105	0.745
	0.802	1.033	1.20067	0.9672	0.738
	pH 5	pH 6	pH 7	pH 8	pH 9
0	0.244	0.248	0.243333	0.246667	0.246
24	0.921667	1.11233	1.284	1.021	0.883333
48	0.852667	1.10567	1.246	0.991	0.809333
72	0.813833	1.104	1.23311	0.935567	0.739
	5	6	7	8	9
D0	0.00216025	0.00282843	0.0020548	0.00124722	0.000816497
D1	0.0143836	0.0062361	0.0107083	0.0254689	0.0140554
D2	0.0392626	0.00286744	0.0321662	0.00927362	0.0118977
D7	0.0112719	0.0332966	0.0237102	0.0236088	0.00454606

## Sheet: Supplementary table 7
Temperature on paraquat degradation
		30	37	40
	0	1088.46	1088.46	1088.46
		1088.46	1088.46	1088.46
		1075.64	1075.64	1075.64
	24	883.333	896.154	937.436
		896.154	908.974	921.795
		885.333	883.333	918.974
	48	715.667	767.949	817.231
		729.487	782.769	806.41
		716.667	793.59	819.231
	72	562.821	626.923	652.564
		550	601.282	665.385
		548	588.462	678.205
		30	37	40
	0 Hour	1084.19	1084.19	1084.19
	24 Hour	888.274	896.154	926.068
	48 Hour	720.607	781.436	814.291
	72 Hour	553.607	605.556	665.385
		30	37	40
	0 Hour	7.40193	7.40193	7.40193
	24 Hour	6.89745	12.8205	9.94506
	48 Hour	7.70684	12.8724	6.89745
	72 Hour	8.04169	19.5837	12.8205
	%	30	37	40
	24	37.6914	35.3357	27.7503
		35.3357	32.98	30.6243
		35.385	35.7569	29.1299
	48	68.4994	58.8928	49.8375
		65.96	56.1696	51.8257
		66.7461	52.4434	47.6758
	72	96.5842	84.8057	80.0942
		98.9399	89.5171	77.7385
		98.1073	90.584	73.8975
	% Degrad	30	37	40
	24	36.1374	34.6908	29.1682
		1.34607	1.49654	1.43737
	48	67.0685	55.8353	49.7796
		1.30006	3.23769	2.07554
	72	97.8771	88.3023	77.2434
	SD	1.1946	3.07478	3.12789
	Temparature	30	37	40
	% Degradation	97.8771	88.3023	77.2434
	SD	1.1946	3.07478	3.12789

## Sheet: Supplementary table 8
Temperature on paraquat degradation
OD	30 ℃	37℃	40℃
0	0.244	0.245	0.246
	0.246	0.247	0.245
	0.245	0.246	0.245
24	1.298	1.214	0.912
	1.272	1.212	0.911
	1.282	1.214	0.942
48	1.29	1.206	0.856
	1.214	1.201	0.803
	1.234	1.202	0.899
72	1.25667	1.199	0.829
	1.211	1.1	0.8105
	1.20067	1.101	0.802
	30 ℃	37℃	40℃
0	0.245	0.246	0.245333
24	1.284	1.21333	0.921667
48	1.246	1.203	0.852667
72	1.22278	1.13333	0.813833
	30 ℃	37℃	40℃
D0	0.000816497	0.000816497	0.000471405
D1	0.0107083	0.000942809	0.0143836
D2	0.0321662	0.00216025	0.0392626
D7	0.0243316	0.0464351	0.0112719

## Sheet: Supplementary table 9
Initial paraquat concentration
			Hour
		NB	0	1	2	3	14
	5	1	424.323	52.5641	0	0	0
		2	695.423	65.3846	0	0	0
		3	528.423	78.2051	0	0	0
		A	749.39	65.3846	0	0	0
		S	289.97	10.4679	0	0	0
	10	1	1053.92	126.923	0	0	0
		2	1113.12	101.282	0	0	0
		3	1305.82	88.4615	0	0	0
		A	1157.62	105.556	0	0	0
		S	107.544	15.99	0	0	0
	20	1	1782.02	385.923	312.323	400.909	0
		2	1928.42	275.823	247.923	301.147	0
		3	2054.22	688.023	361.023	333.766	0
		A	1921.56	449.923	307.09	345.274	0
		S	111.231	174.259	46.3209	41.5325	0
			Day
		NB	0	1	2	3	14
	5	1	4.88886	1.05487	0	0	0
		2	7.68474	1.18709	0	0	0
		3	5.96245	1.31931	0	0	0
		A	6.17868	1.18709	0	0	0
		S	6.60862	1.23116	0	0	0
	10	1	11.382	1.82174	0	0	0
		2	11.9925	1.5573	0	0	0
		3	13.9799	1.42508	0	0	0
		A	12.4515	1.60137	0	0	0
		S	12.8079	1.52792	0	0	0
	20	1	18.891	4.49283	3.73379	4.64738	0
		2	20.4008	3.35736	3.06962	3.61853	0
		3	21.6982	7.60842	4.23604	3.95493	0
		A	20.33	5.15287	3.67982	4.07361	0
		S	20.8097	5.37288	3.66183	3.88236	0
	%paraquat degradation	5 mg/L	10 mg/L	20 mg/L
	72	100	100	80.2351
		100	100	84.9534
		100	100	80.4775
		100	100	81.8886
		0	0	2.16938
	%paraquat degradation	5 mg/L	10 mg/L	20 mg/L
		100	100	81.8886

## Sheet: Supplementary table 10
initial paraquat concentration
OD	5	10	20
0	0.241	0.236	0.247
	0.246	0.252	0.249
	0.173	0.166	0.248
24	1.267	1.234	0.964
	1.211	1.111	0.997
	1.242	1.174	0.989
48	1.29	1.166	0.896
	1.214	1.129	0.889
	1.234	1.2	0.879
72	1.25667	1.199	0.859
	1.21867	1.116	0.835
	1.20067	1.133	0.882
	5 mg/L	10 mg/L	20 mg/L			5	10	20
0	0.22	0.218	0.248		D0	0.0332966	0.0373452	0.000816497
24	1.24	1.173	0.983333		D1	0.0229056	0.0502195	0.0140554
48	1.246	1.165	0.888		D2	0.0321662	0.0289943	0.00697615
72	1.22533	1.14933	0.858667		D7	0.0233429	0.0357988	0.0191891

[truncated: 8 more sheets: Supplementary table11 , Supplementary table 12, Supplementary table 13, Supplementary table 14, Supplementary table 15, Supplementary table 16, Supplementary table 17, Supplementary table 18]
